# Supplementary material for: Metabarcoding the Bacterial Assemblages Associated with Toxopneustes roseus in the Mexican Central Pacific
Source: Microorganisms. 2024 Jun 13;12(6):1195. doi: 10.3390/microorganisms12061195 (PMC11205562; doi:10.3390/microorganisms12061195)
Supplement: Supplementary file 1 [file microorganisms-12-01195-s001.zip]

Archive with 1 entries (1 files):
- microorganisms-3056265-supplementary.pdf
